# Supplementary material for: Identification and Functional Analysis of Pheromone and Receptor Genes in the B3 Mating Locus of Pleurotus eryngii
Source: PLoS One. 2014 Aug 18;9(8):e104693. doi: 10.1371/journal.pone.0104693 (PMC4136793; doi:10.1371/journal.pone.0104693)
Supplement: Table S4 — Real-time a RT-PCR raw data of ct value in monokaryons and dikaryons. (XLSX) [file pone.0104693.s004.xlsx]

## Sheet: Sheet1
Table S4. Real-time PCR raw data of ct value in monokaryons and dikaryons.
Gene	Replicate Name	GOI CT	Norm. CT	Relative Conc.	Rel Min	Rel Max	Calibrator
PEphb3.1	KNR2312	28.55	21.72	1	0.88	1.13	Yes
	P6	26.66	22.73	7.46	5.86	9.49
PEphb3.2	KNR2312	29.05	21.72	1	0.82	1.23	Yes
	P6	25.09	22.73	31.41	27.13	36.37
PEphb3.3	KNR2312	30.21	21.72	1	0.66	1.5	Yes
	P6	28.72	22.73	5.67	4.69	6.84
PEphb3.4	KNR2312	21.57	21.72	1	0.9	1.12	Yes
	P6	21.98	22.73	1.52	1.21	1.91
PESTE3.3.1	KNR2312	29.69	17.01	1	0.74	1.34	Yes
	P6	27.28	16.54	3.84	3.48	4.24
PESTE3.3.2	KNR2312	29.38	17.01	1	0.8	1.25	Yes
	P6	28.42	16.54	1.4	1.27	1.56
PESTE3.3.3	KNR2312	30.36	17.01	1	0.81	1.23	Yes
	P6	27.27	16.54	6.14	4.85	7.77
PESTE3.3.4	KNR2312	32.02	17.01	1	0.74	1.35	Yes
	P6	27.95	16.54	12.15	9.37	15.75
